# Supplementary material for: A Longer Interstimulus Interval Yields Better Learning in Adults and Young Adolescents
Source: Front Behav Neurosci. 2018 Dec 3;12:299. doi: 10.3389/fnbeh.2018.00299 (PMC6286956; doi:10.3389/fnbeh.2018.00299)
Supplement: Supplementary file 1 [file Data_Sheet_1.CSV]

FP	Sex	Age_Months	ISI	CRsBlock_ 1	CRsBlock_ 2	CRsBlock_ 3	CRsBlock_ 4	CRsBlock_ 5	CRsBlock_ 6	CRsBlock_ 7	CRsBlock_ 8	CRsBlock_ 9	CRsBlock_10	CRsBlock_11	CRsBlock8	OnsetCSAlone	PeakCSAlone	Group
47	Female	310	500	0.888888888888889	0.875	1	0.875	0.777777777777778	0.666666666666667	0.428571428571429	0.833333333333333				0.833333333333333	786.076923076923	942.596153846154	Adult
48	Female	671	500	0	0.555555555555556	0.666666666666667	0.2	0.625	0.2	0.444444444444444	0.222222222222222				0.222222222222222	869.346153846154	993.923076923077	Adult
51	Male	325	500	0.6	1	0.8	0.8	0.777777777777778	0.555555555555556	1	0.6				0.6	870.087719298246	1001.47368421053	Adult
52	Male	397	500	0.1	0.333333333333333	0.777777777777778	0.625	0.714285714285714	0.5	0.25	0.2				0.2	886.9	971.033333333333	Adult
53	Male	285	500	0.125	0.666666666666667	0.6	0.25	0.625	0.5	0.666666666666667	0.7				0.7	845.777777777778	956.555555555556	Adult
55	Female	503	500	0.6	0.444444444444444	0.7	0.625	0.7	0.666666666666667	0.7	0.714285714285714				0.714285714285714	840.255319148936	967.085106382979	Adult
56	Male	247	500	0.3	0.9	0.7	0.6	0.8	0.9	0.9	0.5				0.5	770.303571428571	978.125	Adult
57	Male	268	500	0.555555555555556	0.9	0.7	0.5	0.75	0.888888888888889	1	0.888888888888889				0.888888888888889	773.741379310345	881.241379310345	Adult
58	Female	410	500	0.111111111111111	0.222222222222222	0.222222222222222	0.285714285714286	0.666666666666667	0.444444444444444	0.4	0.222222222222222				0.222222222222222	844.217391304348	966.608695652174	Adult
59	Female	291	500	0.428571428571429	0.5	1	0.7	0.555555555555556	0.555555555555556	0.8	0.6				0.6	818.081632653061	966.510204081633	Adult
60	Male	263	500	0.222222222222222	0.75	0.5	0.777777777777778	0.5	0.666666666666667	1	0.9				0.9	853.428571428571	946.836734693878	Adult
61	Female	290	500	0.375	0.666666666666667	0.888888888888889	0.666666666666667	0.571428571428571	0.6	0.875	0.8				0.8	890.909090909091	986.931818181818	Adult
62	Female	532	500	0.833333333333333	1	0.75	0.833333333333333	0.9	1	1	0.666666666666667				0.666666666666667	784.583333333333	971.854166666667	Adult
63	Female	424	500	0.666666666666667	0.75	1	0.714285714285714	0.875	1	1	0.857142857142857				0.857142857142857	812.826923076923	909.634615384615	Adult
64	Female	273	500	0.2	0	0.3	0.333333333333333	0	0	0.1	0				0	773	955.666666666667	Adult
65	Female	259	500	0	0.4	0.4	0.4	0.4	0.5	0.5	0.444444444444444				0.444444444444444	782.666666666667	955.566666666667	Adult
66	Female	250	500	0.857142857142857	1	1	1	1	1	1	0.875				0.875	694.833333333333	757.424242424242	Adult
68	Female	341	500	0.8	1	0.8	1	0.888888888888889	0.75	0.888888888888889	0.75				0.75	805.5	1007.46875	Adult
69	Female	300	500	0.857142857142857	1	0.888888888888889	0.888888888888889	0.9	0.666666666666667	1	0.8				0.8	786.967213114754	989.901639344262	Adult
70	Female	380	500	0.5	0.7	0.7	0.555555555555556	0.833333333333333	0.7	0.75	0.7				0.7	812.875	973.083333333333	Adult
71	Female	336	500	0.7	0.75	0.9	0.75	0.8	0.4	0.9	0.777777777777778				0.777777777777778	807.714285714286	963.035714285714	Adult
72	Female	327	500	0.444444444444444	0.8	0.8	0.9	0.6	0.666666666666667	0.777777777777778	0.7				0.7	848.618181818182	971.472727272727	Adult
73	Female	528	500	0	0.5	0.6	0.666666666666667	0.888888888888889	0.333333333333333	0.444444444444444	0.7				0.7	788.74358974359	943.512820512821	Adult
74	Female	298	500	0.6	0.6	0.5	0.888888888888889	0.5	0.3	0.111111111111111	0.375				0.375	806.833333333333	971.666666666667	Adult
75	Female	262	500	0.111111111111111	0.2	0.75	0.857142857142857	0.6	0	0.142857142857143	0.333333333333333				0.333333333333333	834.333333333333	946.833333333333	Adult
76	Male	489	500	0.1	0.375	0.375	0.6	0.1	0.3	0.555555555555556	0.2				0.2	869	983.333333333333	Adult
86	Female	343	300	0	0.1	0.1	0.4	0	0	0.375	0				0	666	744.444444444444	Adult
87	Male	533	300	0	0.3	0.2	0.222222222222222	0	0.142857142857143	0.333333333333333	0.25				0.25	690.384615384615	772.538461538462	Adult
88	Male	513	300	0	0	0	0	0	0.2	0.25	0				0	597.75	671.25	Adult
89	Male	240	300	0.222222222222222	0.6	0.857142857142857	0.857142857142857	0.333333333333333	0.714285714285714	0.625	0.857142857142857				0.857142857142857	691.441176470588	804.529411764706	Adult
90	Female	259	300	0.5	0.888888888888889	0.666666666666667	1	0.75	1	0.8	0.75				0.75	692.169811320755	837.301886792453	Adult
91	Male	342	300	0.2	0.2	0.3	0.555555555555556	0.4	0.6	0.7	0.4				0.4	741.727272727273	872.606060606061	Adult
92	Male	257	300	0	0.333333333333333	0	0.111111111111111	0.166666666666667	0.222222222222222	0.2	0				0	683.777777777778	778.666666666667	Adult
93	Male	391	300	0	0.4	0.5	0.5	0.5	0.333333333333333	0.666666666666667	NaN				NaN	725.888888888889	808.888888888889	Adult
94	Male	260	300	0.125	0.555555555555556	0.222222222222222	0.222222222222222	0.7	0.5	0.6	0.3				0.3	705.3	804.466666666667	Adult
95	Female	310	300	0	0.666666666666667	0.6	0.777777777777778	1	0.8	1	0.666666666666667				0.666666666666667	672.772727272727	750.5	Adult
96	Male	288	300	0	0.444444444444444	0.555555555555556	0.6	1	0.857142857142857	0.8	0.6				0.6	744.333333333333	833.933333333333	Adult
97	Female	226	300	0	0	0	0	0	0	0	0				0	NaN	NaN	Adult
98	Male	304	300	0.222222222222222	0.125	0	0	0	0.1	0.2	0.2				0.2	669	772.375	Adult
99	Male	262	300	0	0.555555555555556	0.875	0.4	0.6	0.9	0.8	0.5				0.5	747.906976744186	809.53488372093	Adult
100	Female	421	300	0.2	0.777777777777778	0.777777777777778	0.8	0.714285714285714	0.9	0.5	0.5				0.5	727.875	840.208333333333	Adult
101	Female	256	300	0.666666666666667	0.714285714285714	0.625	0.666666666666667	1	0.75	0.5	0.6				0.6	717.840909090909	824	Adult
102	Female	266	300	0.285714285714286	1	0.875	0.333333333333333	0.9	0.5	0.5	0.142857142857143				0.142857142857143	700.382352941176	799.529411764706	Adult
103	Female	248	300	0	0	0	0.444444444444444	0.111111111111111	0.4	0.5	0.555555555555556				0.555555555555556	778.052631578947	858.631578947368	Adult
104	Female	288	300	0.5	0.875	1	1	1	1	0.8	0.875				0.875	711.666666666667	792.912280701754	Adult
107	Male	139	300	0	0	0.2	0	0	0	0	0	0	0		0	NaN	NaN	Child
108	Female	137	300	0.125	0	0.1	0.111111111111111	0.111111111111111	0	0	0	0.125	0.111111111111111		0	NaN	NaN	Child
112	Male	136	300	0.1	0	0	0	0	0	0.1	0	0	0		0	716.5	861	Child
113	Male	142	300	0.1	0	0	0	0	0	0	0	0	0		0	NaN	NaN	Child
114	Male	138	300	0	0	0	0	0	0	0	0.222222222222222	0.1	0.111111111111111		0.222222222222222	NaN	NaN	Child
116	Male	140	300	0.111111111111111	0	0	0.166666666666667	0	0.125	0	0.333333333333333	0.125	0.166666666666667		0.333333333333333	724	788	Child
121	Female	140	300	0.125	0.125	0	0.111111111111111	0	0.1	0.125	0	0.1	0		0	716.5	891	Child
122	Female	141	300	0	0	0	0.1	0.2	0	0.3	0.4	0.3	0.5		0.4	747.833333333333	789.5	Child
123	Male	141	300	0	0.1	0.1	0	0.1	0	0.1	0	0	0		0	762	859.5	Child
125	Female	136	300	0	0	0.1	0	0.222222222222222	0.333333333333333	0.6	0.555555555555556	0.555555555555556	0.4		0.555555555555556	744	943	Child
126	Male	139	300	0	0	0	0.2	0	0	0	0.1	0	0.125		0.1	722.333333333333	776	Child
128	Male	139	300	0.111111111111111	0	0.333333333333333	0.4	0	0.111111111111111	0	0	0.142857142857143	0		0	754.5	812	Child
129	Female	139	300	0	0.2	0.444444444444444	0.111111111111111	0.1	0	0.333333333333333	0.111111111111111	0.222222222222222	0.2		0.111111111111111	744	857.4	Child
130	Male	141	300	0	0.1	0	0	0.142857142857143	0.1	0.111111111111111	0	0	0.2		0	696.333333333333	828.333333333333	Child
131	Male	141	300	0.5	1	0.6	0.4	0.5	0.555555555555556	0.625	0.9	0.5	0.6		0.9	735.666666666667	816.083333333333	Child
134	Female	138	300	0	0	0	0	0	0	0.1	0.2	0.1	0.2		0.2	760.857142857143	827.571428571429	Child
135	Female	137	300	0.75	0.875	0.625	0.4	0.444444444444444	0.4	0.3	0.428571428571429	0.333333333333333	0.25		0.428571428571429	729.777777777778	773.444444444444	Child
136	Male	141	300	0	0.125	0.125	0.375	0.4	0.25	0.111111111111111	0.4	0	0.5		0.4	764.4	818.2	Child
137	Male	140	300	0	0.75	0.571428571428571	0.625	0.777777777777778	0.444444444444444	0.5	0.333333333333333	0.5	0.444444444444444		0.333333333333333	743.5	807.333333333333	Child
139	Male	139	300	0	0.3	0.333333333333333	0.9	0.444444444444444	0.6	0.5	0.7	0.444444444444444	0.9		0.7	737.777777777778	815.888888888889	Child
140	Male	142	300	0	0	0.25	0.5	0.428571428571429	0.222222222222222	0.125	0.222222222222222	0.111111111111111	0.3		0.222222222222222	715.4	814.4	Child
141	Female	139	300	0	0.125	0.1	0	0	0	0.222222222222222	0.125	0	0.111111111111111		0.125	628	701	Child
145	Male	141	300	0	0	0.625	0.2	0.222222222222222	0.444444444444444	0.8	0.6	0.875	0.4		0.6	717.7	780.7	Child
149	Male	141	300	0.333333333333333	0.5	0.3	0.625	0.75	0.777777777777778	0.375	0.666666666666667	0.666666666666667	0.714285714285714		0.666666666666667	701	756	Child
150	Male	143	300	0.25	0.8	0.25	0.375	0.142857142857143	0	0.428571428571429	0.25	0.285714285714286	0		0.25	522.4	734.8	Child
152	Female	141	300	0											NaN	NaN	NaN	Child
154	Female	152	300	0.222222222222222	0.555555555555556	0.555555555555556	0.8	0.6	0.9	0.7	1	0.9	0.9		1	706.375	819.875	Child
156	Male	150	300	0	0.2	0.2	0.25	0.625	0.25	0.6	0.25	0.555555555555556	0.555555555555556		0.25	733.875	836	Child
157	Male	137	300	0.333333333333333	0.111111111111111	0.333333333333333	0.111111111111111	0.4	0.3	0.7	0.3	0.3	0.333333333333333		0.3	754.2	822.9	Child
159	Male	133	500	0.625	0.7	0.7	1	0.888888888888889	1	1	1	0.888888888888889	0.888888888888889		1	814.7	879.95	Child
160	Male	134	500	0.222222222222222	0.666666666666667	0.25	0.571428571428571	0.666666666666667	0.714285714285714	0.666666666666667	0.777777777777778	0.75	0.7		0.777777777777778	821.8	945.5	Child
162	Male	133	500	0.1	0.333333333333333	0.6	0.8	0.833333333333333	0.375	0.714285714285714	0.75	0.777777777777778	0.7		0.75	827.176470588235	897.588235294118	Child
163	Female	130	500	0.5	0.777777777777778	0.857142857142857	1	1	1	1	1	1	0.875		1	779.8125	859.3125	Child
166	Female	155	500	0	0.1	0	0.2	0.2	0.2	0.5	0.222222222222222	0.5	0.4		0.222222222222222	841.571428571429	961.142857142857	Child
167	Male	153	500	0	0	0.375	0.333333333333333	0.222222222222222	0.142857142857143	0.4	0.375	0.333333333333333	0.285714285714286		0.375	817.166666666667	877.666666666667	Child
168	Male	156	500	0.5	0.428571428571429	0.75	1	0.777777777777778	0.833333333333333	1	0.777777777777778	0.75	0.571428571428571		0.777777777777778	800.888888888889	880.277777777778	Child
169	Male	159	500	0.222222222222222	0.5	0.5	0.4	0.6	0.777777777777778	0.625	0.5	0.4	0.375		0.5	823.5	905.375	Child
170	Female	157	500	0.3	0.5	0.6	0.6	0.7	0.625	0.5	0.75	0.714285714285714	0.888888888888889		0.75	895.1	1048.7	Child
171	Male	153	500	0	0.4	0.2	0.2	0.111111111111111	0.111111111111111	0.222222222222222					NaN	846	941.25	Child
172	Female	150	500	0.8	0.8	0.7	0.8	0.75	0.875	0.555555555555556	0.857142857142857	0.714285714285714	0.75		0.857142857142857	859.631578947368	927.736842105263	Child
173	Male	151	500	0.857142857142857	0.9	1	0.125	0.3	0.9	0.888888888888889	0.555555555555556	0.6	0.666666666666667		0.555555555555556	825.545454545455	913	Child
174	Female	151	500	0.1	0.666666666666667	0.666666666666667	0.2	0.555555555555556	0.888888888888889	0.5	0.9	0.8	0.875		0.9	842.545454545455	927.090909090909	Child
177	Female	160	500	0.285714285714286	0.2	0.375	0.375	0.333333333333333	0.444444444444444	0.1	0.6	0.7	0.142857142857143		0.6	885.25	963.25	Child
179	Male	159	500	0.125	0.25	0.625	0.666666666666667	0.888888888888889	0.666666666666667	0.857142857142857	0.857142857142857	1	1	1	0.857142857142857	820.384615384615	918.153846153846	Child
180	Male	157	500	0.625	0.75	0.833333333333333	0.714285714285714	1	0.428571428571429	0.5	1	0.5	0.75	0.5	1	860.428571428571	906.5	Child
181	Female	159	500	0.75	1	0.625	0.888888888888889	0.888888888888889	0.888888888888889	0.714285714285714	0.5	0.888888888888889	0.7	0.666666666666667	0.5	838.230769230769	892.153846153846	Child
184	Female	150	500	0	0	0.142857142857143	0.222222222222222	0	0.111111111111111	0.4	0.222222222222222	0	0		0.222222222222222	852	973	Child
185	Female	156	500	0.25	0.4	0	0.1	0.3	0.111111111111111	0.4	0.222222222222222	0.222222222222222	0.555555555555556	0.375	0.222222222222222	770	896.5	Child
188	Female	159	500	0.2	0.1	0.4	0.3	0.444444444444444	0.142857142857143	0.666666666666667	0.3	0.3	0.666666666666667	0.6	0.3	866.166666666667	979	Child
190	Female	136	500	0	0.1	0	0	0	0.222222222222222	0.375	0.111111111111111	0.1	0.1		0.111111111111111	896	979.666666666667	Child
191	Female	145	500	0.428571428571429	0.714285714285714	0.875	0.75	1	0.625	1	0.9	0.571428571428571	0.9		0.9	800.933333333333	908.8	Child
192	Male	143	500	0.2	0.428571428571429	0.2	0.571428571428571								NaN	870.75	915.25	Child
193	Male	146	500	0.3	0.5	0.3	0	0.111111111111111	0.5	0	0.6	0.4	0.444444444444444	0.4	0.6	838.076923076923	923.615384615385	Child
194	Male	142	500	0.5	0.142857142857143	0.25	0.428571428571429	0.666666666666667	0.4	0.666666666666667	0.777777777777778	0.428571428571429	0.6		0.777777777777778	859.625	917.875	Child
195	Male	148	500	0.111111111111111	0	0.1	0.1	0.2	0	0.1	0.2	0.333333333333333	0.125		0.2	802	885	Child
196	Female	146	500	0.125	0.2	0.111111111111111	0	0.1	0.125	0.25	0.1	0.3	0.25		0.1	825.333333333333	948.666666666667	Child
197	Female	138	500	0.8	0.5	0.8	0.9	1	0.9	0.9	0.9	1	0.9		0.9	852.375	923.9375	Child
199	Female	172	300	0	0	0	0	0	0	0	0	0.1	0		0	NaN	NaN	Child
200	Female	172	300	0.1	0	0	0	0	0.1	0	0	0	0		0	NaN	NaN	Child
201	Female	164	300	0	0	0	0	0.142857142857143	0	0	0	0	0		0	NaN	NaN	Child
202	Female	166	300	0.111111111111111	0	0	0.2	0	0.222222222222222	0.2	0	0	0.1	0	0	NaN	NaN	Child
